# Supplementary material for: The development of the Internal Resource Perception Scale: Validity and reliability
Source: PLoS One. 2026 Apr 29;21(4):e0348075. doi: 10.1371/journal.pone.0348075 (PMC13127970; doi:10.1371/journal.pone.0348075)
Supplement: S1 Dataset — (XLS) [file pone.0348075.s014.xls]

## Sheet: S1 Dataset
exp_p	exp_a	exp_w	exp_s	exp_t
4	4	4	4	4
4	3	4	4	4
4	2	4	4	2
4	2	4	4	3
4	3	4	4	4
4	3	4	4	3
4	3	4	4	4
4	3	4	4	4
4	3	4	4	4
4	3	4	4	4
4	4	4	4	4
4	3	4	4	4
4	3	4	4	4
4	4	4	4	4
4	3	4	4	4
4	2	4	4	3
4	3	4	4	2
4	2	4	4	2
4	4	4	4	3
4	2	4	4	4				1 = "not relevant"
4	2	4	4	3				2 = "somewhat relevant"
4	4	4	4	4				3 = "quite relevant"
4	3	4	4	4				4 = "highly relevant"
4	2	4	4	4
4	4	4	4	4
4	4	4	4	4
4	4	4	4	4
4	4	4	4	3
4	2	4	0	3
4	2	4	4	3
4	2	4	4	4
4	3	4	4	4
4	3	4	4	4
4	3	4	4	4
4	3	4	4	4
4	2	4	4	4
4	4	4	4	3
4	4	4	4	0
4	4	4	4	4
4	4	4	4	4
4	4	4	4	4
4	3	4	4	3
4	2	4	4	4
4	2	4	4	3
4	4	4	4	3
